# Supplementary material for: The effect of an interactive mobile health intervention to improve community-based essential neonatal care practices among postpartum women in northeast Ethiopia: a cluster randomized controlled trial
Source: Int Health. 2025 Jan 10;17(5):820–35. doi: 10.1093/inthealth/ihae080 (PMC12406790; doi:10.1093/inthealth/ihae080)
Supplement: ihae080_Supplemental_Files [file ihae080_supplemental_files.zip]

Archive with 4 entries (4 files):
- CONSORT-Checklist.pdf
- Ethical approval letter JUIH.pdf
- NNCP_SEM_Data.sav
- Protocol Impact of IMHI on NNCP.pdf
